# Supplementary material for: Quantitative image analysis of microbial communities with BiofilmQ
Source: Nat Microbiol. 2021 Jan 4;6(2):151–6. doi: 10.1038/s41564-020-00817-4 (PMC7840502; doi:10.1038/s41564-020-00817-4)
Supplement: Source Data Fig. 2 — Source data for graphs in Fig. 2. [file 41564_2020_817_MOESM3_ESM.xlsx]

## Sheet: Fig2a_MatVsRep
rbmA transcriptional reporter intensity mean	rbmA immunofluorescence intensity mean	rbmA immunofluorescence intensity std error		rbmC transcriptional reporter intensity mean	rbmC immunofluorescence intensity mean	rbmC immunofluorescence intensity std error		bap1 transcriptional reporter intensity mean	bap1 immunofluorescence intensity mean	bap1 immunofluorescence intensity std error
19.7368	230.864	32.4684		6.57895	23.1498	4.08819		26.3158	378.226	52.8143
23.6842	558.311	68.8384		7.89474	24.4846	3.64884		31.5789	422.263	42.2658
27.6316	1049.44	81.2073		9.21053	35.3561	2.24265		36.8421	427.459	21.5567
31.5789	1721.01	70.4379		10.5263	44.9171	2.07374		42.1053	415.353	17.2597
35.5263	2278.41	78.0786		11.8421	51.9886	2.09843		47.3684	428.471	13.5667
39.4737	2821.85	98.8104		13.1579	59.9915	1.78508		52.6316	466.132	14.6216
43.4211	3244.5	131.556		14.4737	71.0388	2.5873		57.8947	464.117	12.8808
47.3684	4064	152.24		15.7895	74.0807	3.28271		63.1579	472.708	12.4435
51.3158	4389.83	160.463		17.1053	89.8028	13.0369		68.4211	466.124	14.5563
55.2632	5222.85	177.93		18.4211	80.571	4.59805		73.6842	477.618	17.0161
59.2105	5439.36	191.223		19.7368	105.727	7.47544		78.9474	519.665	32.4615
63.1579	5608.88	225.395		21.0526	95.6658	7.62219		84.2105	529.626	30.0494
67.1053	5524.23	320.957		22.3684	98.7633	9.17915		89.4737	652.788	58.6971
71.0526	5687.85	226.034		23.6842	114.073	13.17		94.7368	585.344	50.8953

## Sheet: Fig2a_RhoVsIntensity
local density filling fraction	mean rbmA reporter intensity	std error rbmA reporter intensity		mean rbmC reporter intensity	std error rbmC reporter intensity		mean bap1 reporter intensity	std error bap1 reporter intensity
0	1578.62	56.3929		691.422	8.83949		709.653	7.36801
0.0157895	1271.96	59.9623		682.433	13.4829		815.333	0
0.0315789	1523.85	49.2631		733.191	12.2012		728.711	9.53929
0.0473684	1724.27	54.1068		711.189	15.5531		716.412	17.5789
0.0631579	1767.83	56.7666		698.367	12.1155		715.968	22.5031
0.0789474	1632.38	44.9044		726.932	21.6503		683.178	33.0199
0.0947368	1610.35	49.5837		706.828	15.4335		705.121	7.39889
0.110526	1734.85	53.872		717.332	8.18155		690.474	7.25264
0.126316	1823.85	50.5642		742.991	9.90772		697.85	8.12346
0.142105	1852.04	51.2477		732.731	7.74717		702.84	5.49005
0.157895	1853.62	55.9702		758.426	9.27744		706.987	8.31315
0.173684	2048.27	69.5391		741.064	7.48756		722.613	13.0069
0.189474	2063.06	61.8449		756.5	8.62139		704.264	6.20488
0.205263	1995.53	60.2465		768.8	9.38641		712.492	5.60867
0.221053	1992.19	52.3927		780.644	9.33771		710.163	4.66477
0.236842	2080.21	52.1327		787.904	9.74317		725.305	5.93944
0.252632	2179.98	54.1646		790.082	8.87687		731.993	6.33799
0.268421	2237.99	52.3566		818.669	9.78927		731.613	5.19623
0.284211	2295.67	54.5929		837.516	10.9637		731.332	5.48468

## Sheet: Fig2b_ScatterPlot
Distance from surface (µm)	Mean mRuby2 fluorescence biofilm base	Std mRuby2 fluorescence biofilm base
0	0.944192	0.122772
2	1	0.0342624
4	0.737906	0.102541
6	0.381837	0.104062
8	0.272803	0.073607
10	0.153896	0.050625
12	0.121321	0.0354753
14	0.0871031	0.0188411
16	0.0625405	0.0140516
18	0.0851318	0.0179941
20	0.103878	0.0160367
Distance from surface (µm)	Mean mRuby2 fluorescence biofilm wrinkles	Std mRuby2 fluorescence biofilm wrinkles
0	0.544058	0.0199463
2.22222	0.798185	0.0447113
4.44444	1	0.0101279
6.66667	0.963439	0.0327568
8.88889	0.842259	0.0630359
11.1111	0.79169	0.0299746
13.3333	0.686351	0.0352058
15.5556	0.653618	0.0464275
17.7778	0.654397	0.031542

## Sheet: Fig2b_ViolinPlot
Distance from center (µm)	Mean distance from substrate (µm)	Standard deviation distance from substrate
0	401.23	64.2403
666.667	368.252	70.6977
1333.33	344.605	70.4777
2000	311.79	80.1312
2666.67	250.91	67.582
3333.33	209.325	55.6915
4000	183.877	30.9891
4666.67	163.337	23.4296
5333.33	100.801	26.0509
6000	NaN	NaN

## Sheet: Fig2b_t-SNE
t-SNE 1	t-SNE 2
-11.7121	-4.61258
21.284	6.78275
-8.56087	8.38964
-15.7777	1.11914
-10.5265	6.19817
-4.09537	-20.6694
8.18275	12.8032
11.5635	-32.5163
-14.9399	3.48724
-11.0603	5.30571
-11.989	-18.4848
12.2653	-32.6987
13.343	-32.5795
-11.2594	2.83607
6.00105	13.5
29.3471	-1.10147
-12.1492	-5.14618
-15.6264	-6.58565
-19.4057	-8.70372
30.9547	-2.23721
-3.34197	16.1169
30.2062	-2.32398
17.6742	8.39589
-11.4996	0.0628028
4.98469	-29.6877
-18.8692	6.43846
-19.1566	6.56211
9.09389	16.2677
-17.8838	-10.9769
-3.81302	-23.8792
9.38832	-31.218
-19.0246	-2.38047
-4.32205	-20.1963
-11.3757	-20.5775
7.78971	15.1807
-10.3353	-22.6982
27.6926	1.62782
-8.96365	9.29445
35.6749	-8.34518
26.8189	1.81981
23.5239	6.89693
-12.7559	14.219
-15.5168	7.75769
-16.5547	-5.34901
4.55847	-29.0256
19.6866	6.71594
-18.7707	-10.9649
20.3102	6.16485
-19.3422	5.67674
26.6675	2.53364
19.2828	8.7498
0.354581	-27.4414
11.9233	11.7567
-2.63641	-23.4519
-0.763923	-26.4951
5.2481	-28.4797
6.01627	-30.809
-10.8726	15.1408
-0.425126	13.7849
9.59625	13.3448
-2.04263	-24.2604
-15.9729	1.17063
24.502	5.16123
21.656	7.17361
22.0055	3.82536
-3.32007	13.3826
-14.8268	2.7024
-19.5887	-10.0968
-16.7418	-10.9711
3.67215	14.3107
34.1669	-7.14523
-4.20506	-25.348
-13.7144	-19.1888
12.558	-32.4629
30.0421	-2.14379
-2.02447	17.4524
-11.5727	1.04012
4.46061	15.0449
-1.9066	-24.9435
35.383	-7.63888
-18.8282	-10.8673
-11.646	-2.04017
13.5585	13.7451
3.39207	13.8325
-11.1978	-2.05727
27.9585	-0.251523
-9.79748	-12.9989
-19.9342	-9.75289
-18.8926	0.512237
-11.1263	1.43491
-5.71477	-18.1311
-19.6356	-11.8908
15.1594	10.2632
-18.7373	-11.9011
8.66816	-32.4814
16.4864	10.0061
37.6226	-11.0663
35.1737	-7.5221
31.0206	-4.30942
11.2914	12.505
5.38482	14.1854
0.742508	14.6258
-11.5831	-1.5889
16.764	9.61237
14.8865	-33.5696
5.25328	-30.8226
14.0541	-33.3989
17.1867	8.59231
3.12057	-29.2365
-6.7694	-17.2239
-9.09143	9.06056
-15.4572	-8.84827
3.74985	-29.8196
10.6742	-31.9056
-2.35182	-26.7506
-17.7966	3.35713
32.0212	-4.13691
-6.55013	-17.9455
-6.10156	-21.9253
-10.5748	-11.3125
-7.42971	-16.2694
-2.16692	13.5476
-1.38562	-24.8811
-9.29483	-13.8944
7.36117	13.9272
15.462	10.9654
12.7901	12.5391
7.31577	-31.277
-16.1395	5.28864
-11.2967	-1.83186
-12.2892	-18.3196
-11.1142	0.252
-3.50643	-26.3023
-10.0946	-12.4007
25.2698	4.08585
-17.9447	7.25798
-8.92631	7.38839
-5.86376	-21.8414
-12.8539	13.757
18.6434	7.39164
15.7802	11.4346
11.4237	13.0163
9.01813	-32.261
-14.3512	4.92726
3.4862	16.2435
-12.482	13.5726
31.7411	-4.40114
-0.445691	-26.145
18.4445	9.4241
8.29249	-32.1257
7.25471	14.0647
-11.2593	-9.56194
-7.0291	-18.5411
-5.53188	-19.8494
-13.7856	-9.40329
15.6421	12.1229
17.9953	9.19846
10.1496	-31.7579
2.62457	14.716
4.66049	12.9927
-5.74842	-18.0888
-0.989811	13.513
-1.78974	-24.8462
-3.96079	18.6647
9.38127	14.7551
-11.8582	-8.6151
1.74892	16.5474
-8.17928	8.71406
0.948976	16.9848
-0.911683	-27.6436
10.8314	13.1215
-7.04932	-15.769
-14.1416	2.99367
-7.87356	-17.5092
-2.49931	14.6541
-15.7773	-3.73692
-16.7795	-9.76528
-10.8533	12.0104
-15.3351	3.62943
-17.6822	-2.40144
-4.8257	18.735
14.5675	-32.7535
-12.2759	-3.52359
-8.05297	10.2047
-7.9179	-16.2016
2.38884	18.134
38.4551	-11.0097
29.6462	-2.89936
-8.15926	-15.4311
31.7393	-3.65439
-14.8088	-7.32299
-9.99169	14.6732
-10.6871	1.73551
-18.6411	1.60734
-2.38609	15.8947
-4.04917	17.2122
-5.6455	-25.8451
-11.8636	-19.912
24.394	5.50924
26.4452	3.33212
27.5752	1.52611
19.1307	9.53844
0.895583	-27.3388
-11.2678	-8.92033
14.1642	-33.4561
14.5596	-32.923
-12.3592	1.41519
-2.00105	-27.3018
-9.7345	-17.2916
0.267065	13.6322
-12.8899	-20.0952
-4.3633	17.9995
6.85349	13.2769
-8.46862	9.70669
-12.7997	-16.1965
-10.5821	6.73419
-3.01547	17.2948
13.7791	13.183
-1.56612	18.3331
-9.46195	6.89988
3.95926	13.247
-8.56934	-20.4093
-19.2533	-3.70601
1.65502	16.5329
-1.38194	-27.5144
-2.81984	16.7313
12.6842	13.4976
-3.17248	12.8937
32.6283	-4.71616
-13.1457	-18.6435
23.3939	3.89908
-12.0218	-2.5835
17.1385	10.6811
1.38436	13.7372
-12.2183	-9.64965
3.5219	-27.9399
11.9766	12.3254
23.987	3.83891
26.0509	1.39435
33.7385	-6.00085
-11.08	14.1464
-13.2794	-2.99392
24.7933	1.92358
-10.97	3.74238
-13.9701	-7.74591
-12.7941	-18.4498
-17.2105	-3.75209
28.44	-0.781429
22.6099	4.13263
-3.56631	12.7584
-4.14063	-26.7237
-11.6364	-16.5526
-15.1492	2.0661
13.8926	13.3178
23.0628	6.84275
23.3464	2.88618
6.78199	14.1637
24.0808	3.65988
-9.74349	7.72017
27.3857	0.538376
28.2894	0.277717
29.3298	-1.70714
35.598	-9.07512
-19.1292	-0.87999
37.8966	-11.0262
37.37	-10.9946
11.3606	-32.4613
12.0712	-32.3147
8.11899	15.6672
14.9938	10.7767
-16.8953	-3.33877
34.6903	-6.95493
-11.0489	13.2791
-19.0108	-2.39069
-10.969	3.42721
-17.1214	-10.4348
-17.8328	-6.37785
-6.25068	10.8912
-18.2298	-0.355211
13.7787	-33.3499
-11.5001	15.2335
-3.94832	19.2214
-19.1347	-1.6997
15.494	9.48513
-12.6357	2.35236
9.64207	14.0227
25.3127	1.52788
-11.3406	13.2292
-15.088	6.51404
-3.02879	13.1582
25.0306	4.03365
-12.5564	-17.2492
4.60887	-30.7641
-1.33957	17.5852
-6.24499	-17.8765
-11.1758	14.9349
-19.1683	-0.600412
8.79736	17.3315
-15.1129	4.94937
9.52444	-31.601
-9.67637	6.8251
10.1688	12.7818
-3.77271	17.1443
-3.32068	-23.4853
2.65237	18.331
-11.8781	15.0112
-18.1054	7.06753
-12.098	-18.7584
5.0203	13.4619
-17.8064	-4.79798
-11.6089	-0.93329
-18.1425	-6.85428
-17.7198	5.85771
26.0167	3.51636
-11.1998	4.9921
9.86809	-32.1206
-8.06291	-15.1218
9.24765	16.8395
5.05676	-30.2639
-4.08522	12.4371
-14.5852	7.4234
-13.4767	1.90137
4.17711	13.8132
-11.9601	-5.55964
-9.13751	-23.1663
-11.8266	13.5001
-12.1403	15.1575
-15.1536	4.30118
-4.05691	-21.7862
-0.946642	-25.6653
-5.24591	-20.6646
-15.5536	-7.91958
-16.9184	-1.81196
-9.42268	-21.3534
6.99523	16.866
-7.85025	-22.8652
8.94872	-32.0974
-1.78008	18.16
32.4053	-3.79097
-17.1855	7.33941
-19.3262	-8.98632
-4.51775	-20.6364
-4.58379	16.7693
15.1743	12.7132
8.1005	17.0619
-19.517	3.47568
31.622	-3.36467
-0.078151	-27.6147
-11.1898	-2.76073
-3.54971	16.2788
-18.6892	4.85601
-6.97171	-19.182
2.90249	13.8013
17.4414	9.15482
-16.3631	-6.9583
22.4789	5.18812
-4.27043	-25.573
-0.450978	13.9134
24.398	2.46917
15.5334	12.1513
34.5802	-7.7159
35.5246	-9.55342
-2.59943	16.4477
-6.02361	11.397
14.6732	10.3683
37.9128	-10.7735
-7.55089	-22.7474
35.4565	-8.87087
-5.52088	18.2067
-18.5589	4.85216
-8.59916	-14.9505
-4.67331	12.084
16.4542	9.34412
-17.3358	0.554188
-15.2476	-7.55306
-17.7667	4.08948
-1.6966	13.5035
-18.5219	3.31212
-11.7248	1.35622
2.86078	16.7731
15.0141	10.0209
30.5441	-1.89632
20.5435	6.02673
-16.2435	6.66626
-3.54921	-22.8921
-8.31568	9.05415
-7.48691	-18.9536
29.6116	-1.25331
3.67028	-29.3308
-11.6628	-16.2271
1.57347	16.4412
34.5847	-8.08484
-11.3308	-3.3389
-14.3515	-9.90832
-4.70288	-19.1884
2.24386	15.3955
5.73934	-30.0756
-17.3061	-2.62648
10.7902	-31.9861
-6.65723	-18.5488
34.9983	-8.71879
7.95511	-30.545
-13.4597	-8.47762
-7.25942	-19.8865
8.95177	13.478
-7.93411	-20.4069
17.4079	8.83624
16.5938	12.7599
-10.1329	6.73824
-9.99591	7.13686
8.21574	16.6699
-11.6474	-10.0807
-9.1113	10.5275
-1.89167	-27.4895
-18.633	-11.2626
-1.81693	-25.4782
-19.0465	-8.50883
2.07491	-28.4633
-10.8484	11.3271
32.073	-4.59163
-5.79676	-22.3899
5.94014	-29.7952
-12.6597	12.9081
-19.1164	-12.1742
-5.31318	-26.0284
-12.1491	-18.5633
-4.72626	-26.0441
-18.1527	-3.27468
-13.97	-10.325
16.0455	9.46412
-11.4808	9.77944
4.21264	-30.2546
12.7034	-32.9541
18.5247	7.51869
28.7454	-0.736242
-17.659	-10.8871
8.54098	14.6173
-15.8616	6.16767
32.7808	-5.22572
-11.7308	4.83593
0.843992	18.1382
16.3995	8.95543
-9.53115	-13.4489
-16.4326	5.85295
-14.612	6.80895
-12.7745	-19.2551
5.75232	-31.1241
-6.67026	-22.1282
-17.8235	4.38719
-18.2375	3.91935
-17.5761	6.96441
22.642	3.26468
29.5444	-1.10668
0.792194	13.6376
-13.7857	-3.22844
-12.0237	-8.96377
1.32096	17.182
4.42853	-30.1795
-14.5482	1.20932
-14.2082	-5.13718
-17.1244	-6.69382
-4.833	18.5998
-2.52763	13.5837
-19.215	-10.9263
4.75148	-29.3823
-4.32605	-25.8188
-19.306	-11.3536
20.885	5.13748
-9.23103	6.5462
-10.7679	3.90864
-17.6104	1.46462
6.63319	13.6114
13.6171	-32.7813
33.4245	-5.39517
-4.82095	-19.7416
-18.7319	-8.70331
4.00035	-28.577
30.7372	-2.84944
36.1566	-9.50607
9.08221	13.046
-11.3677	12.3796
21.0179	5.53441
-8.16537	-18.9577
9.6085	12.9709
-12.4075	14.1525
5.07351	-29.6933
5.05349	16.0884
16.1731	12.8774
16.2211	12.747
5.47077	13.0888
21.6579	4.70048
-3.33505	17.6868
32.2755	-3.68591
38.1341	-11.0581
3.13825	17.1012
-15.0728	-9.7689
12.3022	11.6408
22.0899	7.44311
7.20562	14.5149
23.8772	4.19704
0.790504	18.6818
2.54551	13.814
-8.79066	8.86173
-8.41991	-19.046
12.9736	-31.9758
-8.70564	-22.2371
-12.701	-2.24106
-13.3512	-9.68268
-11.4699	-5.0122
-11.2722	2.20866
-9.14529	-14.7218
2.61139	-29.4288
7.02094	16.5792
26.4878	3.08286
-4.18607	12.4174
-11.2873	-0.134327
-9.01374	-15.4631
8.20458	-30.6366
0.0339354	-27.6973
-16.3975	-10.6275
23.0958	6.10216
-12.5123	-10.0409
-4.00356	17.0836
34.6904	-8.15554
35.1415	-7.47214
-9.91191	13.7937
7.41037	-30.3625
-10.4233	11.176
-11.236	-8.91844
26.9167	3.16859
23.7976	4.75372
-3.12469	16.1655
-5.71394	-19.6128
12.544	-33.1562
-3.40947	-24.7824
10.0494	-31.2671
5.33811	16.4669
-9.48803	-14.6478
24.4467	6.21218
-11.262	3.96342
-6.35642	-18.7484
14.592	12.79
-17.8748	-4.29684
-18.8445	-10.3901
-17.278	8.15478
13.1545	13.1858
-0.292935	14.8206
-17.4918	5.39833
7.74998	-31.9638
-10.8011	1.06699
25.864	4.38961
-10.6774	14.2833
3.06746	17.9076
-2.25881	15.242
-15.9878	-6.2213
11.4805	-31.8912
-4.55252	-21.279
-11.3681	12.2119
33.7722	-6.36774
-9.32562	8.42223
-8.40345	-16.5563
24.1283	5.82267
-10.9935	-10.6011
9.86887	-32.8709
3.96993	-28.3771
-7.44639	9.44771
8.95962	-31.4738
-14.6218	1.49768
-8.68467	-16.0419
8.3858	-32.5481
14.461	-33.3696
-13.2061	-9.82045
-15.6599	-8.38374
11.0119	-32.6685
-5.42277	-19.2157
-11.0629	-20.7974
2.45551	-28.952
-9.04187	-21.855
9.82784	-32.4303
-16.0315	-10.77
10.5264	-32.953
-15.8524	-3.58323
-12.127	-2.12373
0.306167	14.31
-9.30412	-21.4002
-13.4285	9.19827
-0.0721472	15.7858
-11.5031	-4.76803
12.1092	14.1235
0.735162	-27.385
33.1677	-5.6467
33.0826	-4.91611
-14.7083	8.01123
-14.7307	-5.40562
18.1942	7.95837
13.2535	-33.2674
-16.2247	4.67214
-14.1267	8.64204
-1.10165	-25.2732
-18.3646	2.32019
-12.9586	-17.9158
-6.14662	-25.5594
8.93953	14.5321
-11.1258	12.1561
6.50924	17.0627
-9.67783	-13.771
32.641	-4.10308
8.81634	13.7308
6.39687	12.889
-5.29995	11.5852
34.5121	-7.54629
35.69	-9.61991
30.2396	-1.58095
-2.04757	13.0971
-1.41605	-25.7193
19.5981	6.52849
7.79951	12.814
37.5126	-10.7731
29.0767	-2.28302
-0.162557	-26.8589
3.26785	13.3216
-11.9957	13.3042
-11.438	2.66186
4.65692	-30.1512
20.3318	5.82744
27.3847	0.254851
-16.7978	5.75423
2.18145	-28.7538
31.0031	-3.10923
16.8004	9.98698
30.2866	-2.9658
11.525	-33.1425
-11.4093	-7.875
-0.924557	-27.6919
-15.4239	1.93895
12.1169	13.57
-15.1534	2.79066
-14.6721	-9.02559
-11.3905	-9.83855
14.3879	13.2632
0.170187	-26.7344
28.659	-1.11189
16.0034	11.502
-17.1768	-10.6022
23.3415	5.78351
35.5096	-8.43565
24.1403	2.63481
36.5852	-10.2855
-13.11	-9.1822
-18.662	2.98001
-15.0721	-6.72045
-10.1872	-12.9113
-18.8569	0.00396533
-1.51944	13.8409
31.3505	-3.93504
23.4334	5.51812
-7.93459	9.11738
34.4553	-6.71564
-6.61147	-17.3639
36.3904	-10.0629
-18.2828	-9.21125
-9.8333	10.7038
-7.3421	10.3927
23.9982	3.14763
24.9781	3.04221
-17.7782	-0.123475
34.108	-6.86812
4.26942	15.9385
-7.62898	9.91453
23.7244	5.81372
28.7774	0.135122
-13.1516	-9.06571
36.7442	-10.5529
-10.1504	12.8458
19.345	6.87821
5.83594	13.5634
28.6437	0.275677
24.9979	2.82504
-3.14825	-23.3003
22.1262	5.29925
3.31943	-29.801
-8.29718	-22.9076
-4.852	16.8615
8.37881	-31.9599
-6.31012	-18.8763
-2.46581	-24.7354
-1.6272	13.5761
-18.306	-7.56377
37.0171	-10.3422
-18.079	-1.32465
22.1976	6.99543
30.6089	-3.88217
31.2714	-2.71181
36.0695	-8.99371
